# Supplementary material for: Advances in Understanding the Karyotype Evolution of Tetrapulmonata and Two Other Arachnid Taxa, Ricinulei and Solifugae
Source: Genes (Basel). 2025 Feb 8;16(2):207. doi: 10.3390/genes16020207 (PMC11855311; doi:10.3390/genes16020207)
Supplement: Supplementary file 1 [file genes-16-00207-s001.zip]

Archive with 9 entries (9 files):
- fig S1.tif
- fig S2.tif
- fig S3.tif
- fig S4.tif
- fig S5.tif
- fig S6.tif
- fig S7.tif
- fig S8.tif
- Table_S1.pdf
